# Supplementary material for: High resolution global gridded data for use in population studies
Source: Sci Data. 2017 Jan 31;4:170001. doi: 10.1038/sdata.2017.1 (PMC5283062; doi:10.1038/sdata.2017.1)
Supplement: Supplementary file 1 [file sdata20171-isa1.zip]

Archive with 3 entries (3 files):
- i_Investigation.txt
- s_study_Lloyd.txt
- a_assay_Lloyd.txt
