# Supplementary material for: High resolution global gridded data for use in population studies
Source: Sci Data. 2017 Jan 31;4:170001. doi: 10.1038/sdata.2017.1 (PMC5283062; doi:10.1038/sdata.2017.1)
Supplement: Supplementary file 1 [file sdata20171-isa1.zip › i_Investigation.txt]

# Investigation File generated for Scientific Data with Investigation File Authoring Tool version 0.1.0 on 05/01/2017 - This metadata file is CC0
ONTOLOGY SOURCE REFERENCE
Term Source Name	NCBITAXON	UO	ERO	OBI	NCIT	ENVO
Term Source File	http://data.bioontology.org/ontologies/NCBITAXON	http://data.bioontology.org/ontologies/UO	http://data.bioontology.org/ontologies/ERO	http://data.bioontology.org/ontologies/OBI	http://data.bioontology.org/ontologies/NCIT	http://data.bioontology.org/ontologies/ENVO
Term Source Version	2016AA	unknown	2013-08-02	2014-08-18	16.05e	releases/2014-09-16
Term Source Description	National Center for Biotechnology Information (NCBI) Organismal Classification	Units of Measurement Ontology	Eagle-I Research Resource Ontology	Ontology for Biomedical Investigations	National Cancer Institute Thesaurus	Environment Ontology
INVESTIGATION
Investigation Identifier
Investigation Title
Investigation Description
Investigation Submission Date
Investigation Public Release Date
INVESTIGATION PUBLICATIONS
Investigation PubMed ID
Investigation Publication DOI
Investigation Publication Author List
Investigation Publication Title
Investigation Publication Status
Investigation Publication Status Term Accession Number
Investigation Publication Status Term Source REF
INVESTIGATION CONTACTS
Investigation Person Last Name
Investigation Person Mid Initials
Investigation Person First Name
Investigation Person Address
Investigation Person Phone
Investigation Person Fax
Investigation Person Email
Investigation Person Affiliation
Investigation Person Roles
Investigation Person Roles Term Accession Number
Investigation Person Roles Term Source REF
STUDY
Study Identifier	10.1038/sdata.2017.1
Study Title	High resolution global gridded data for use in population studies
Study Submission Date	06/09/2016
Study Public Release Date	31/01/2017
Study Description	http://www.nature.com/articles/sdata20171#abstract
Study File Name	s_study_Lloyd.txt
Comment[Subject Keywords]	/;/;/;//
Comment[Manuscript Licence]	CC BY-4.0
Comment[Experimental Metadata Licence]	CC0
Comment[Supplementary Information File Name]		Supplementary Information
Comment[Supplementary Information File Type]	x-zip-compressed	msword
Comment[Supplementary Information File URL]	http://www.nature.com/articles/sdata20171#supplementary-information	http://www.nature.com/articles/sdata20171#supplementary-information
Comment[Data Repository]	Harvard Dataverse;Harvard Dataverse;Harvard Dataverse;Harvard Dataverse;Harvard Dataverse;Harvard Dataverse;Harvard Dataverse;Harvard Dataverse;Harvard Dataverse;Harvard Dataverse;Harvard Dataverse;Harvard Dataverse;Harvard Dataverse;Harvard Dataverse
Comment[Data Record Accession]	doi:10.7910/DVN/ET52ON;doi:10.7910/DVN/VKAYE8;doi:10.7910/DVN/BAOZPR;doi:10.7910/DVN/UBJ3WQ;doi:10.7910/DVN/89TAOX;doi:10.7910/DVN/VO0UNV;doi:10.7910/DVN/XALRAG;doi:10.7910/DVN/JYJINK;doi:10.7910/DVN/XSGAG3;doi:10.7910/DVN/VEO2BQ;doi:10.7910/DVN/G6X1ZS;doi:10.7910/DVN/K8HYXZ;doi:10.7910/DVN/BAOZPR;doi:10.7910/DVN/ADYEZK
Comment[Data Record URI]	http://dx.doi.org/10.7910/DVN/ET52ON;http://dx.doi.org/10.7910/DVN/VKAYE8;http://dx.doi.org/10.7910/DVN/BAOZPR;http://dx.doi.org/10.7910/DVN/UBJ3WQ;http://dx.doi.org/10.7910/DVN/89TAOX;http://dx.doi.org/10.7910/DVN/VO0UNV;http://dx.doi.org/10.7910/DVN/XALRAG;http://dx.doi.org/10.7910/DVN/JYJINK;http://dx.doi.org/10.7910/DVN/XSGAG3;http://dx.doi.org/10.7910/DVN/VEO2BQ;http://dx.doi.org/10.7910/DVN/G6X1ZS;http://dx.doi.org/10.7910/DVN/K8HYXZ;http://dx.doi.org/10.7910/DVN/BAOZPR;http://dx.doi.org/10.7910/DVN/ADYEZK
STUDY DESIGN DESCRIPTORS
Study Design Type	data integration objective	database creation objective	time series design	observation design
Study Design Type Term Accession Number	ERO:0100092	http://www.ebi.ac.uk/efo/swo/SWO_0000509	OBI:0500020	OBI:0300311
Study Design Type Term Source REF	ERO	ERO	OBI	OBI
STUDY PUBLICATIONS
Study PubMed ID
Study Publication DOI
Study Publication Author List
Study Publication Title
Study Publication Status
Study Publication Status Term Accession Number
Study Publication Status Term Source REF
STUDY FACTORS
Study Factor Name	data type
Study Factor Type	Data Type
Study Factor Type Term Accession Number	NCIT:C42645
Study Factor Type Term Source REF	NCIT
STUDY ASSAYS
Study Assay Measurement Type	anthropogenic environmental process
Study Assay Measurement Type Term Accession Number	ENVO:02500027
Study Assay Measurement Type Term Source REF	ENVO
Study Assay Technology Type	digital curation
Study Assay Technology Type Term Accession Number	OBI:0302914
Study Assay Technology Type Term Source REF	OBI
Study Assay Technology Platform	""
Study Assay File Name	a_assay_Lloyd.txt
STUDY PROTOCOLS
Study Protocol Name	Source base datasets and Archive formatting	Data processing software	Production of base 100 m tiled datasets	Production of base 1 km global mosaics
Study Protocol Type	selection	information processor function	data transformation	data transformation
Study Protocol Type Term Accession Number	OBI:0001928	OBI:0000392	OBI:0200000	OBI:0200000
Study Protocol Type Term Source REF	OBI	OBI	OBI	ERO
Study Protocol Description				
Study Protocol URI	""	""	""	""
Study Protocol Version				
Study Protocol Parameters Name	""	""	""	""
Study Protocol Parameters Name Term Accession Number	""	""	""	""
Study Protocol Parameters Name Term Source REF	""	""	""	""
Study Protocol Components Name	""	""	""	""
Study Protocol Components Type	""	""	""	""
Study Protocol Components Type Term Accession Number	""	""	""	""
Study Protocol Components Type Term Source REF	""	""	""	""
STUDY CONTACTS
Study Person Last Name	Lloyd	Sorichetta	Tatem
Study Person First Name	Christopher T.	Alessandro	Andrew J.
Study Person Mid Initials			
Study Person Email	C.T.Lloyd@soton.ac.uk	""	""
Study Person Phone			
Study Person Fax			
Study Person Address			
Study Person Affiliation	WorldPop, Geography and Environment, University of Southampton, Highfield Campus, Southampton SO17 1BJ, UK	WorldPop, Geography and Environment, University of Southampton, Highfield Campus, Southampton SO17 1BJ, UK	WorldPop, Geography and Environment, University of Southampton, Highfield Campus, Southampton SO17 1BJ, UK
Study Person Roles			
Study Person Roles Term Accession Number			
Study Person Roles Term Source REF			
Comment[Study Person ORCID]	0000-0001-7435-8230		
Comment[Funder]			
Comment[FundRef ID]			
Comment[Funder Term Source REF]			
Comment[Grant Identifier]			
