# Supplementary material for: High resolution global gridded data for use in population studies
Source: Sci Data. 2017 Jan 31;4:170001. doi: 10.1038/sdata.2017.1 (PMC5283062; doi:10.1038/sdata.2017.1)
Supplement: Supplementary file 1 [file sdata20171-isa1.zip › s_study_Lloyd.txt]

Source Name	Comment[source URL]	Characteristics[organism]	Term Source REF	Term Accession Number	Comment[acquisition year]	Comment[version, publication year]	Characteristics[spatial resolution]	Unit	Term Source REF	Term Accession Number	Comment[spatial coverage]	Characteristics[geographical location]	Term Source REF	Term Accession Number	Characteristics[environment type]	Term Source REF	Term Accession Number	Characteristics[Southernmost latitude]	Unit	Term Source REF	Term Accession Number	Characteristics[Northernmost latitude]	Unit	Term Source REF	Term Accession Number	Protocol REF	Sample Name	Factor Value[data type]
de Ferranti, J	http://www.viewfinderPanoramas.org/dem3.html	Homo sapiens	NCBITAXON		~2000	20140526	90	meter	UO	UO:0000008	Global	Earth			anthropogenic terrestrial biome	ENVO	ENVO:01000219									Source base datasets and Archive formatting	Viewfinder Panoramas	Elevation, continuous raster
Global ADMinistrative Areas	http://gadm.org/country	Homo sapiens	NCBITAXON		2012/ 2015	v2/v2.8	90	meter	UO	UO:0000008	Global	Earth			anthropogenic terrestrial biome	ENVO	ENVO:01000219									Source base datasets and Archive formatting	GADM	Global Admin. Boundaries (Country borders), categorical vector
Center for International Earth Science Information Network, Columbia University	http://sedac.ciesin.columbia.edu/data/set/gpw-v4-population-count-adjusted-to-2015-unwpp-country-totals	Homo sapiens	NCBITAXON		2010	v4, 2014	900	meter	UO	UO:0000008	Global	Earth			anthropogenic terrestrial biome	ENVO	ENVO:01000219									Source base datasets and Archive formatting	GPW	Global Population Count/ Density (Country borders), continuous raster
Funk, C., et al.	http://dx.doi.org/10.15780/G2RP4Q	Homo sapiens	NCBITAXON		1981-2014	v2, 2015	6000	meter	UO	UO:0000008	Between latitudes 50o North and 50o South				anthropogenic terrestrial biome	ENVO	ENVO:01000219	-50	degree	UO	UO:0000185	50	degree	UO	UO:0000185	Source base datasets and Archive formatting	CHIrPS	Annual precipitation, continuous raster
US NOAA National Geophysical Data Center	http://ngdc.noaa.gov/eog/dmsp/downloadV4composites.html	Homo sapiens	NCBITAXON		1992-2013	v4, 2014	900	meter	UO	UO:0000008	Between latitudes 75o North and 65o South				anthropogenic terrestrial biome	ENVO	ENVO:01000219	-65	degree	UO	UO:0000185	75	degree	UO	UO:0000185	Source base datasets and Archive formatting	DMSP Nightlights Time Series	Night lights intensity, continuous raster
European Space Agency and Universite Catholique De Louvain	http://due.esrin.esa.int/page_globcover.php	Homo sapiens	NCBITAXON		2009	2010	250	meter	UO	UO:0000008	Global	Earth			anthropogenic terrestrial biome	ENVO	ENVO:01000219									Source base datasets and Archive formatting	Globcover	Land cover, categorical raster
University of Maryland, Department of Geography	http://www.landcover.org/data/watercover/	Homo sapiens	NCBITAXON		<2000	v1, 2015	30	meter	UO	UO:0000008	Global	Earth			anthropogenic terrestrial biome	ENVO	ENVO:01000219									Source base datasets and Archive formatting	Landsat	Inland water bodies, categorical raster
University of Maryland, Department of Geography and US NASA	http://www.landcover.org/data/watermask/	Homo sapiens	NCBITAXON		2000-2002	2009	250	meter	UO	UO:0000008	Global	Earth			anthropogenic terrestrial biome	ENVO	ENVO:01000219									Source base datasets and Archive formatting	MODIS MOD44W Collection 5	Inland water bodies, categorical raster
OpenStreetMap Foundation and Contributors	http://planet.openstreetmap.org/	Homo sapiens	NCBITAXON		2016	20160115	30	meter	UO	UO:0000008	Global	Earth			anthropogenic terrestrial biome	ENVO	ENVO:01000219									Source base datasets and Archive formatting	OSM	General mapping, categorical vector
US NASA and US National Geospatial-Intelligence Agency	https://dds.cr.usgs.gov/srtm/version2_1/SWBD/	Homo sapiens	NCBITAXON		~2000	v2, 20030312	30	meter	UO	UO:0000008	Between latitudes 60°2' North and 56o South				anthropogenic terrestrial biome	ENVO	ENVO:01000219	-56	degree	UO	UO:0000185	60.033	degree	UO	UO:0000185	Source base datasets and Archive formatting	SRTM SWBD	Inland water bodies, categorical vector
US Geological Survey EROS Data Center	https://lta.cr.usgs.gov/HYDRO1K	Homo sapiens	NCBITAXON		<1996	1996	900	meter	UO	UO:0000008	Greater than latitudes 60°2' North and 56o South				anthropogenic terrestrial biome	ENVO	ENVO:01000219	-56	degree	UO	UO:0000185	60.033	degree	UO	UO:0000185	Source base datasets and Archive formatting	GTOPO30 HYDRO 1K	Inland water bodies, categorical vector
Nelson, A. European Commission Joint Research Centre Global Environment Monitoring Unit	http://forobs.jrc.ec.europa.eu/products/gam/	Homo sapiens	NCBITAXON		2000	2008	900	meter	UO	UO:0000008	Global	Earth			anthropogenic terrestrial biome	ENVO	ENVO:01000219									Source base datasets and Archive formatting	Travel Time To Major Cities	Travel time, continuous raster
