# Supplementary material for: High resolution global gridded data for use in population studies
Source: Sci Data. 2017 Jan 31;4:170001. doi: 10.1038/sdata.2017.1 (PMC5283062; doi:10.1038/sdata.2017.1)
Supplement: Supplementary file 1 [file sdata20171-isa1.zip › a_assay_Lloyd.txt]

Sample Name	Protocol REF	Protocol REF	Assay Name	Raw Data File	Comment[Data Repository]	Comment[Data Record Accession]	Comment[Data Record URI]	Protocol REF	Derived Data File	Comment[Data Repository]	Comment[Data Record Accession]	Comment[Data Record URI]	Factor Value[data type]
Viewfinder Panoramas	Data processing software	Production of base 100 m tiled datasets	100 m base topography (tiled)	doi:10.7910/DVN/ET52ON	Harvard Dataverse	doi:10.7910/DVN/ET52ON	http://dx.doi.org/10.7910/DVN/ET52ON	Production of base 1 km global mosaics	1 km global mosaics	Harvard Dataverse	doi:10.7910/DVN/ADYEZK	http://dx.doi.org/10.7910/DVN/ADYEZK	Elevation, continuous raster
Viewfinder Panoramas	Data processing software	Production of base 100 m tiled datasets	100 m base slope (tiled)	doi:10.7910/DVN/VKAYE8	Harvard Dataverse	doi:10.7910/DVN/VKAYE8	http://dx.doi.org/10.7910/DVN/VKAYE8	Production of base 1 km global mosaics	1 km global mosaics	Harvard Dataverse	doi:10.7910/DVN/ADYEZK	http://dx.doi.org/10.7910/DVN/ADYEZK	Slope, continuous raster
GADM	Data processing software	Production of base 100 m tiled datasets	100 m base country code ID (tiled)	doi:10.7910/DVN/BAOZPR	Harvard Dataverse	doi:10.7910/DVN/BAOZPR	http://dx.doi.org/10.7910/DVN/BAOZPR	Production of base 1 km global mosaics	1 km global mosaics	Harvard Dataverse	doi:10.7910/DVN/ADYEZK	http://dx.doi.org/10.7910/DVN/ADYEZK	Country borders, categorical raster
GADM	Data processing software	Production of base 100 m tiled datasets	100 m base country area (tiled)	doi:10.7910/DVN/UBJ3WQ	Harvard Dataverse	doi:10.7910/DVN/UBJ3WQ	http://dx.doi.org/10.7910/DVN/UBJ3WQ	Production of base 1 km global mosaics	1 km global mosaics	Harvard Dataverse	doi:10.7910/DVN/ADYEZK	http://dx.doi.org/10.7910/DVN/ADYEZK	Country area, categorical raster
CHIrPS	Data processing software	Production of base 100 m tiled datasets	100 m CHIrPS v2 (tiled)	doi:10.7910/DVN/89TAOX	Harvard Dataverse	doi:10.7910/DVN/89TAOX	http://dx.doi.org/10.7910/DVN/89TAOX						Annual precipitation, continuous raster
DMSP Nightlights Time Series	Data processing software	Production of base 100 m tiled datasets	100 m nightlights v4 (tiled)	doi:10.7910/DVN/VO0UNV	Harvard Dataverse	doi:10.7910/DVN/VO0UNV	http://dx.doi.org/10.7910/DVN/VO0UNV						Night lights intensity, continuous raster
Globcover	Data processing software	Production of base 100 m tiled datasets	100 m Globcover 2009 (tiled)	doi:10.7910/DVN/XALRAG	Harvard Dataverse	doi:10.7910/DVN/XALRAG	http://dx.doi.org/10.7910/DVN/XALRAG						Land cover, categorical raster
Landsat	Data processing software	Production of base 100 m tiled datasets	100 m Landsat inland water 2000 (tiled)	doi:10.7910/DVN/JYJINK	Harvard Dataverse	doi:10.7910/DVN/JYJINK	http://dx.doi.org/10.7910/DVN/JYJINK						Inland water bodies, categorical raster
MODIS MOD44W Collection 5	Data processing software	Production of base 100 m tiled datasets	100 m MODIS global water (tiled)	doi:10.7910/DVN/XSGAG3	Harvard Dataverse	doi:10.7910/DVN/XSGAG3	http://dx.doi.org/10.7910/DVN/XSGAG3						Inland water bodies, categorical raster
OSM	Data processing software	Production of base 100 m tiled datasets	100 m OpenStreetMap (tiled)	doi:10.7910/DVN/VEO2BQ	Harvard Dataverse	doi:10.7910/DVN/VEO2BQ	http://dx.doi.org/10.7910/DVN/VEO2BQ						Highways, waterways, rail network, rail stations, airports, categorical raster
SRTM SWBD	Data processing software	Production of base 100 m tiled datasets	100 m SRTM SWBD (tiled)	doi:10.7910/DVN/G6X1ZS	Harvard Dataverse	doi:10.7910/DVN/G6X1ZS	http://dx.doi.org/10.7910/DVN/G6X1ZS						Inland water bodies, categorical raster
Travel Time To Major Cities	Data processing software	Production of base 100 m tiled datasets	100 m Travel Time To Major Cities 50K (tiled)	doi:10.7910/DVN/K8HYXZ	Harvard Dataverse	doi:10.7910/DVN/K8HYXZ	http://dx.doi.org/10.7910/DVN/K8HYXZ						Travel time, continuous raster
GPW	Data processing software	Production of base 100 m tiled datasets	100 m base country code ID (tiled)	doi:10.7910/DVN/BAOZPR	Harvard Dataverse	doi:10.7910/DVN/BAOZPR	http://dx.doi.org/10.7910/DVN/BAOZPR						Country borders, categorical raster
